# Supplementary material for: The cost-effectiveness of penicillin allergy testing: Evidence and gaps from a systematic review
Source: PLoS One. 2025 Dec 19;20(12):e0337131. doi: 10.1371/journal.pone.0337131 (PMC12716781; doi:10.1371/journal.pone.0337131)
Supplement: S4 File — (XLSX) [file pone.0337131.s004.xlsx]

## Sheet: Testing strategy
Title	Authors	Year of Publication	Who is doing the test(s)?	What is the testing strategy?	N	Testing cost per patient	test	other tests	Any	SPT+DPC	SPT	SPT inpatient	DPC	ST+OC outpatient	ST+OC inpatient	OC non-allergy specialist	OC allergist				Cost net of Ab cost savings	ST+OC outpatient	ST+OC inpatient	OC non-allergy specialist	OC allergist	Notes	Cost net of OPD	ST+OC outpatient	ST+OC inpatient	OC non-allergy specialist	OC allergist	Notes	Cost net of OPD+ED	ST+OC outpatient	ST+OC inpatient	OC non-allergy specialist	OC allergist	Notes	Cost net of OPD+ED+Hospital days	ST+OC outpatient	ST+OC inpatient	OC non-allergy specialist	OC allergist	Notes
Delabeling Penicillin Allergy in Breast Surgery Patients: A Cost Analysis	Fan et al	2020	Allergist	1) Consultation with allergy clinic to dicuss prior reactions. 2) If appropriate, skin test. 3) If negative, oral challenge.	22	N/A	SPT+DPC		N/A	N/A	N/A		N/A	N/A	N/A	N/A	N/A
Direct Challenges to Penicillin-Based Antibiotics in the Inpatient Setting	Ramsey et al	2020	Allergist	1) Consultation with allergy clinic to dicuss prior reactions.2) patients with a history of a cutaneous-only reaction including nonspecific rash, itching, or urticaria or an unknown reaction history >20 years ago were offered a 3-step DC to amoxicillin. Patients with nonspecific rash <20 years ago or any reaction suggestive of angioedema and/or extracutaneous IgE-mediated symptoms underwent usual…	100	419.63	SPT+DPC	DPC	514.379	514.379	N/A		252.734	514.379	N/A	N/A	252.734					167.271			31.8252	Cost avoidance
A Cost-analysis of outpatient paediatric penicillin allergy de-labelling using telemedicine	Allen et al	2021	Nurse plus doctor consultation	initial telemedicine consultation in order to screen patients for low probability of allergy (replacing the outpatient visit), followed by single dose oral challenge in an outpatient setting (2hours – single age-appropriate dose of antibiotic followed by 2hours supervision) and 5-day home antibiotic course	99	518.36	DPC		800.254	N/A	N/A		800.254	N/A	N/A	800.254	N/A			2073.29	https://stats.oecd.org/Index.aspx?DataSetCode=PPPGDP
The Clinical and Financial Impact of a Pharmacist-Driven Penicillin Skin Testing Program on Antimicrobial Stewardship Practices	Harmon et al	2020	Pharmacists	1) a skin prick test. If positive or indeterminate, did not proceed. If negative, 2) Intradermal testing. If negative, 3) a challenge dose of oral amoxicillin.	31	175.02	SPT+DPC		N/A	N/A	N/A		N/A	N/A	N/A	N/A	N/A
A Prospective Study of Costs Associated with the Evaluation of β-Lactam Allergy in Children	Sobrino et al	2020	Allergist	1) Detailed clinical history, 2) skin prick, intradermal tests and patch test when advisable, 3) challenge tests if negative skin tests	40	125.95	SPT+DPC		164.319	164.319	N/A		N/A	164.319	N/A	N/A	N/A
Penicillin allergy skin testing as an antibiotic stewardship intervention reduces alternative antibiotic exposures in hematopoietic stem cell transplant recipients	Modi et al	2019	Allergist (clincian)	1) a consultation referral to the Department of Allergy and Immunology placed by transplant oncologists, nurses, or coordinators prior to HSCT as part of a standardized, pre‐transplant checklist. 2) a history and physical examination performed by a clinician to determine the necessity for subsequent penicillin allergy skin testing and graded oral challenge. 3)If an IgE‐mediated hypersensitivity r…	72	N/A	SPT+DPC		N/A	N/A	N/A		N/A	N/A	N/A	N/A	N/A
Safety and cost effectiveness of supervised ambulatory drug provocation tests in children with mild non-immediate reactions to beta-lactams	Jaoui et al	2019	Paediatric Allergists	Supervised ambulatory DPTs were performed without prior skin tests. The first dose was administered during consultation to healthy children. If no reaction occurred within 1 hour of simple monitoring in the waiting room, the DPT was prolonged at home at normal therapeutic doses. The duration of the DPT was 1‐2 days more than the chronology of the index reactions, with a maximum of 8 days. Should …	456	57.5686	DPC		70.5672	N/A	N/A		70.5672	N/A	N/A	N/A	70.5672
A Comprehensive Prospective Study of Costs Associated to the Evaluation of beta-lactam Allergy	Sobrino et al	2021	Unclear, likely Allergist as service was provided in Outpatient Allergy clinic	Diagnostic procedures were carried out following the (ENDA/EAACI) protocol.In addition to the anamnesis by the responsible physician, this protocol included the following procedures: -In vivo tests a) Skin prick test (SPT), intradermal and patch tests .b)Single-blind, placebo-controlled exposure tests up to the therapeutic dose with different beta-lactams. Usually, the clinical history was done i…	296	95.19	SPT+DPC		185.08	185.08	N/A		N/A	185.08	N/A	N/A	N/A				https://www.oecd.org/sdd/prices-ppp/oecd-share-in-world-gdp-stable-at-around-50-per-cent-in-ppp-terms-in-2017.htm
Safety of direct drug provocation testing in adults with penicillin allergy and association with health and economic benefits	Li et al	2019	Allergy/ immunology registrar with allergist guidance	Patients with type A adverse reactions underwentdirect DPT. Patients with typeB reactions had their allergy diagnosis confirmed on clinical history and did not undergo further testing. Patients with all other typeB adverse reactions except anaphylaxis within 10 years all underwent DPT to amoxicillin	70	N/A	SPT+DPC		N/A	N/A	N/A		N/A	N/A	N/A	N/A	N/A
Clinical and Economic Outcomes of Penicillin Skin Testing as an Antimicrobial Stewardship Initiative in a Community Health System	Jones et al	2019	Nurse with an infectious diesease pharmacist	Evalution by ID PharmaD for suitability. PST consists of a 3-step process. Step 1) Prick Test - This will be performed first on the patient, before proceeding to intradermal testing. Step 2) Intradermal Test - Only conduct this test if patient produced a negative result with the prick test in step 1. Step 3) (Optional) Oral Penicillin Challenge - Oral penicillin (e.g., amoxicillin 250 mg) challen…	100	238.292	SPT+DPC		238.292	238.292	N/A		N/A		N/A	N/A	N/A						338.695			Cost avoidance
Pharmacist-driven penicillin skin testing service for adults prescribed nonpreferred antibiotics in a community hospital	Englert et al	2019	Pharmacists	Pre procedural screening. PST procedure was performed by a trained pharmacist and consisted of a skin pricks test followed by an intradermal test - making up the full PST. Any reaction and test was stopped. Custom wallet card given to patenient and their allergy to penicillin was removed from the EMR with a documented reason	22	80	SPT		N/A	N/A	N/A		N/A	N/A	N/A	N/A	N/A
The Impact of Penicillin Skin Testing on Aztreonam Stewardship and Cost Savings in Immunocompromised Cancer Patients	Foolad et al	2019	Allergist	1) Detailed clinical history, 2) skin and intradermal testing, 3) challenge tests if negative skin tests	49	N/A	SPT+DPC		N/A	N/A	N/A		N/A	N/A	N/A	N/A	N/A
Antibiotic Use After Removal of Penicillin Allergy Label	Vyles et al	2018	Unclear - assume allergist	Unclear	100	N/A	SPT+DPC		N/A	N/A	N/A		N/A	N/A	N/A	N/A	N/A
Improving Aztreonam Stewardship and Cost Through a Penicillin Allergy Testing Clinical Guideline	Chen et al	2018	Pharmacists	All patients had skin testing to the major determinant PRE-PEN (ALK, Round Rock, TX) used as per package insert, minor determinant penicillin G potassium at a concentration of 10000 units/mL diluted in normal saline, histamine 6 mg/mL positive control, and a saline negative con-trol (Hollister-Stier, Spokane, WA). Patients with negative skin tests were challenged to amoxicillin 500 mg orally with…	58	220	SPT+DPC		287.021	287.021	N/A		N/A	N/A	287.021	N/A	N/A
The Cost of Penicillin Allergy Evaluation	Blumenthal et al	2018	Allergist or nurse	taking the allergy history, ordered skin testing with major determinant and dilutions of penicillin G, as well as a 1-step amoxicillin 500 mg oral challenge for all patients whose skin test result was negative.	30	220	SPT+DPC		287.021	287.021	N/A		109.59	287.021	N/A	N/A	109.59
The Use of Telemedicine for Penicillin Allergy Skin Testing	Staicu et al	2018	Allergist	Patients were observed for 15 min after both the skin prick and intradermal test. A one-time challenge dose of amoxicillin 500mg was administered for patients not transitioned to a penicillin-based antibiotic during their hospitalstay	50	N/A	SPT+DPC		N/A	N/A	N/A		N/A	N/A	N/A	N/A	N/A
Implementation of a pharmacist-led penicillin allergy de-labellingservice in a public hospital	du Plessis et al	2019	Allergist/Immunologist	1) full medication history and allergy assessment using astandardized questionnaire 2) patients were directly de-labelled, offered anoral challenge to clarify allergy status or referred to the immunology clinicfor further assessment where allergy status was not clear 3) Patients were directly de-labelled and had their allergy label removedfrom their medical record if the interview clearly reveale…	250	N/A	DPC		N/A	N/A	N/A		N/A	N/A	N/A	N/A	N/A
Penicillin skin testing as an antimicrobial stewardship initiative	Jones et al	2017	Nurse	PST consists of a 3-step process. Step 1) Prick Test - This will be performed first on the patient, before proceeding to intradermal testing. Step 2) Intradermal Test - Only conduct this test if patient produced a negative result with the prick test in step 1. Step 3) (Optional) Oral Penicillin Challenge - Oral penicillin (e.g., amoxicillin 250 mg) challenge or graded challenge of target drug in …	36	N/A	SPT+DPC		N/A	N/A	N/A		N/A	N/A	N/A	N/A	N/A
The Effect of Penicillin Allergy Testing on Future Health Care Utilization: A Matched Cohort Study	Macy et al	2017	Unclear - assume allergist	Unclear	308	N/A	SPT+DPC		N/A	N/A	N/A		N/A	N/A	N/A	N/A	N/A											-59.3643				Includes the cost of testing (as an allergy consultation)			-808.058							-8811.03
Implementation of an Infectious Disease Fellow-Managed Penicillin Allergy Skin Testing Service	Heil et al	2016	ID fellows	Patients who were eligible and consented to PST had the skin test performed by the fellow with ID attending physician supervision. If the prick tests were negative or equivocal, intradermal testing was done. Negative tests were followed with a single oral dose of amoxicillin 250 mg or the definitive non-aztreonam β-lactam therapy. Recommendations for definitive antibiotic therapy based on PST res…	76	N/A	SPT+DPC		N/A	N/A	N/A		N/A	N/A	N/A	N/A	N/A
Penicillin skin testing in hospitalized patients with beta-lactam allergies: Effect on antibiotic selection and cost	King et al	2016	Allergists	Adult inpatients with a β-lactam allergy receiving broad-spectrum Ab	50	N/A	PST+DPC		N/A	N/A	N/A		N/A	N/A	N/A	N/A	N/A
Analysis of profitability in the diagnosis of allergy to beta-lactam antibiotics	Ferre-Ybarz et al	2015	Allergists	1. Detailed clinical allergy stydy history 2. Include/exclude decision 3. Measurement of IgE to pen 4. Prick tect 5. Drug provocation test 6. Final visit	100	149.3	SPT+DPC		288.737	288.737	N/A		187.96	288.737	N/A	N/A	187.96				https://data.oecd.org/conversion/purchasing-power-parities-ppp.htm
The impact of penicillin skin testing on clinical practice and antimicrobial stewardship	Rimawi et al	2013	ID fellows	An infectious diseases fellow (R.H.R. or B.K.) was supervised in preparing for potential anaphylaxis, applying the reagents and interpreting the results based on drug allergy practice parameters.5 The pre- liminary epicutaneous prick/puncture test was per- formed with a lancet in subjects without prior anaphylaxis using full-strength PPL and penicillin G potassium reagents. If there was no respon…	146	N/A	SPT+DPC		N/A	N/A	N/A		N/A	N/A	N/A	N/A	N/A
The Prevalence of Suspected and Challenge-VerifiedPenicillin Allergy in a University Hospital Population	Borch et al	2006	Unclear- nurse or doctor	Skin Prick Tests (SPT) for Benzyl Penicilloyl Polylysine (BPO- PL) and Minor Determinant Mixture (MDM) were performed. Drug Challenge Tests (DCT) with penicillins G and V was performed when all aforementioned tests were negative. IDT with other b-lactams was performed upon suspicion to these or when cross-reactions were suspected. Patch tests were performed in selected patients.	96	N/A	SPT+DPC		N/A	N/A	N/A		N/A	N/A	N/A	N/A	N/A
Introduction of a Practice Guideline for Penicillin Skin Testing Improves the Appropriateness of Antibiotic Therapy	Forrest et al	2001	Allergist	Inpatients requiring iv Ab ≥7d & PC allergy history/ had received PST during hospitalization	95	N/A	SPT		N/A	N/A	N/A		N/A	N/A	N/A	N/A	N/A						-39.25			34.883
Questionable history of immediate-type hypersensitivity to penicillin in Staphylococcal endocarditis: treatment based on skin-test results vers-us empirical alternative treatment--A decision analysis	Dodek et al	1999	Allergist	In the “skin test strategy, the patient is tested with major and minor determinants of penicillin according to a standard protocol. If the test is positive, the patient is treated with vancomycin (30mg/kg/day in 2 divided doses) for 4 weeks. Most of these patients experience no toxic effects from this drug. Some patients develop toxic side-effects caused by vancomycin and re-quire adjustments in …	N/A	178.792	SPT		178.792	N/A	178.792		N/A	N/A	N/A	N/A	N/A
Elective penicillin skin testing and amoxicillin challenge: effect on outpatient antibiotic use, cost, and clinical outcomes	Macy	1998	Allergist (clincian)	Penicillin, Pre-Pen, amoxicillin, penilloate, penicilloate, and his-tamine were prepared and used as previously described.Amox Chal consisted of a 250-mg oral dose of amoxicillin with a 1-hour observation period and 146 of the 196 subjects with negative PenST responses (74.5%) agreed to undergo the procedure. Subjects were able to opt out of the AC for any reason.	146	N/A	SPT+DPC		N/A	N/A	N/A		N/A	N/A	N/A	N/A	N/A
Penicillin Allergy Delabeling Program: an exploratory economic evaluation in the Australian context	Brusco	2023	Trained Nursing, pharmacy, and/or medical staff	Patients with a low-risk penicillin allergy meeting the eligibility criteria were either directly delabeled based on history or offered a direct oral penicillin challenge using a previously published protocol	16	202.69	DPC		171.565	N/A	190.568	453.202	171.565	204.549	N/A	171.565			17.0159
								AVG	301.446	280.693	184.68	453.202	265.445	274.014	287.021	485.91	155.213		17.0159
								MIN	70.5672	164.319	178.792	453.202	70.5672	164.319	287.021	171.565	70.5672		17.0159
								MEDIAN	238.292	287.021	184.68	453.202	179.762	245.785	287.021	485.91	148.775		17.0159
								MAX	800.254	514.379	190.568	453.202	800.254	514.379	287.021	800.254	252.734		17.0159
								N	11	7	2	1	6	6	1	2	4		1
Testing Strategy	N		Average cost (per patient, 2024 USD)
SPT+DPC	7		287.021
SPT (OP)	2		184.68
SPT (Inpatient)	1		453.202
DPC	6		179.762
ST+OC outpatient	6		245.785
ST+OC inpatient	1		287.021
OC non-allergy specialist	2		485.91
OC allergist	4		148.775

## Sheet: Antibiotic cost saving
Title	Authors	N	Date of Publication	Cost of antibiotic before intervention (per patient, USD)	Cost of antibiotic after intervention (per patient, USD)	Cost difference (per patient, USD)	Original currency	Relative change	Price year				Included in Analysis	Reason
Delabeling Penicillin Allergy in Breast Surgery Patients: A Cost Analysis	Fan et al	22	2020	N/A	N/A	1.44751	USD		2018	Inpatient	Cost avoidance		No	Critical risk of bias ROBINS-I
Direct Challenges to Penicillin-Based Antibiotics in the Inpatient Setting	Ramsey et al	100	2020	N/A	N/A	286.532	USD		2019	Inpatient	Cost avoidance		No	Critical risk of bias ROBINS-I
The Clinical and Financial Impact of a Pharmacist-Driven Penicillin Skin Testing Program on Antimicrobial Stewardship Practices	Harmon et al	31	2020	N/A	N/A	466.387	USD		2018	Inpatient	Cost avoidance		No	Critical risk of bias ROBINS-I
Penicillin allergy skin testing as an antibiotic stewardship intervention reduces alternative antibiotic exposures in hematopoietic stem cell transplant recipients	Modi et al	136	2019	N/A	N/A	NR	N/A		2017	Inpatient	Reported in patient-days only; B&A cohorts in same site		No	Lack of data
Penicillin skin testing as an antimicrobial stewardship initiative	Jones et al	36	2017	N/A	N/A	277.593	USD		2014	Inpatient	Cost avoidance		No	Critical risk of bias ROBINS-I
The Impact of Penicillin Skin Testing on Aztreonam Stewardship and Cost Savings in Immunocompromised Cancer Patients	Foolad et al	33	2019	N/A	N/A	1690.06	USD		2019	Inpatient	Cost avoidance		No	Critical risk of bias ROBINS-I
Antibiotic Use After Removal of Penicillin Allergy Label	Vyles et al	81	2018	50.7967	29.2176	21.5791	USD	0.575186	2017	After removal of PAL			Yes - AB use in community
Improving Aztreonam Stewardship and Cost Through a Penicillin Allergy Testing Clinical Guideline	Chen et al	91	2018	1651.43	772.451	878.975	USD	0.467748	2016	Inpatient	B&A		Yes
The Use of Telemedicine for Penicillin Allergy Skin Testing	Staicu et al	50	2018	N/A	N/A	587.791	USD		2017	Inpatient	Cost avoidance		No	Critical risk of bias ROBINS-I
Implementation of a pharmacist-led penicillin allergy de-labellingservice in a public hospital	du Plessis et al	250	2018	195.453	105.57	89.8831	NZD 62.3	0.540129	2015	Inpatient	Delabelled versus non delabelled pts		Yes
The impact of penicillin skin testing on clinical practice and antimicrobial stewardship	Rimawi et al	146	2013	1065.15	758.56	306.592	USD	0.712161	2012	Inpatient	Cost avoidance		No	Critical risk of bias ROBINS-I
The Prevalence of Suspected and Challenge-VerifiedPenicillin Allergy in a University Hospital Population	Borch et al	43	2006	550.566	235.693	314.873	Euro 159	0.428093	2003	Inpatient			No	Critical risk of bias ROBINS-I
Introduction of a Practice Guideline for Penicillin Skin Testing Improves the Appropriateness of Antibiotic Therapy	Forrest et al	159	2001	302.646	243.807	58.8388	Can$	0.805585	1997	Inpatient	Average daily cost saving; assume 5 days of regimen duration		Yes
Elective penicillin skin testing and amoxicillin challenge: effect on outpatient antibiotic use, cost, and clinical outcomes	Macy	236	1998	149.955	101.491	48.4634	USD	0.676813	1995	Outpatient	1 year		Yes - AB use in community
Safety of direct drug provocation testing in adults with penicillin allergy and association with health and economic benefits	Li et al	70	2019	392.662	134.664	257.998	AUS$ 298	0.342951	2017	Inpatient			Yes
Pharmacist-driven penicillin skin testing service for adults prescribed nonpreferred antibiotics in a community hospital	Englebert	22	2019	NR	96.3686	NR	USD		2018	Outpatient			No	Lack of data
Penicillin Allergy Delabeling Program: an exploratory economic evaluation in the Australian context	Brusco	218	2023	135.762	58.1485	77.6132	AUS$ 92	0.428313	2020	Inpatient			Yes
Implementation of a pharmacist-led penicillin allergy de-labellingservice in a public hospital	du Plessis et al	250	2018	329.405	109.75	219.655	NZD 253	0.333177	2015	Community 1 year		Relative difference in difference in Mean no of prescriptions 1 year before and after assumed 5 days of regimen duration times cost per day per patient confirmed allergic vs delabelled patients, at 2015 PPP	Yes - AB use in community
Penicillin skin testing in hospitalized patients with b-lactam allergies Effect on antibiotic selection and cost	King et al	50	2016	545.652	128.059	417.593	USD	0.234689	2014	Inpatient	Cost avoidance		No	Critical risk of bias ROBINS-I
				US CPI	Consumer Price Index Data from 1913 to 2025	Consumer Price Index Data from 1913 to 2025
	Annual	Percentage change	Percentage change
Year	Avg	Dec-Dec	Avg-Avg
1995	152.4	2.5	2.8
1996	156.9	3.3	3
1997	160.5	1.7	2.3
1998	163	1.6	1.6
1999	166.6	2.7	2.2
2000	172.2	3.4	3.4
2001	177.1	1.6	2.8
2002	179.9	2.4	1.6
2003	184	1.9	2.3
2004	188.9	3.3	2.7
2005	195.3	3.4	3.4
2006	201.6	2.5	3.2
2007	207.3	4.1	2.8
2008	215.303	0.1	3.8
2009	214.537	2.7	-0.4
2010	218.056	1.5	1.6
2011	224.939	3	3.2
2012	229.594	1.7	2.1
2013	232.957	1.5	1.5
2014	236.736	0.8	1.6
2015	237.017	0.7	0.1
2016	240.007	2.1	1.3
2017	245.12	2.1	2.1
2018	251.107	1.9	2.4
2019	255.657	2.3	1.8
2020	258.811	1.4	1.2
2021	270.97	7	4.7
2022	292.655	6.5	8
2023	304.702	3.4	4.1
2024	313.689	2.9	2.9

## Sheet: Inpatient
			LOS					Cost					Hospital days p/year over 3.6 yrs follow-up					Cost of Hospital days per year over 3.6 yrs follow-up					Emergency Dept per year over 3.6 yrs follow-up					Cost of eemergency Dept over 3.6 yrs follow-up
Title	Authors	Date of Publication	N	No test	After test	diff	% diff	N	No test	After test	diff	% diff	N	No test	After test	diff	% diff	N	No test	After test	diff	% diff	N	No test	After test	diff	% diff	N	No test	After test	diff	% diff
Safety of direct drug provocation testing in adults with penicillin allergy and association with health and economic benefits	Li et al	2019	70	18.2286	12.8571	5.37143	0.705329	70	25946.2	20065.5	5880.72	0.77335
The Effect of Penicillin Allergy Testing on Future Health Care Utilization: A Matched Cohort Study	Macy et al	2017											308	NA	NA	-1.9908	NA	308	NA	NA	-8002.97	NA	308	NA	NA	-0.4752	NA	308	NA	NA	-748.694	NA
Penicillin Allergy Delabeling Program: an exploratory economic evaluation in the Australian context	Brusco	2023	250	10.03	5.62	-4.41	0.560319	250	16938	8925.53	-8012.43	0.526954
	Brusco lower 95% Ci	2023						250			-13049.8
	Brisco upper 95% CI	2023						250			-2975.1
											MEDIAN	0.650152

## Sheet: Outpatient
Title	Authors	Year of Publication	N	Outpatient use before intervention (per patient)	Outpatient use after intervention (per patient)	Difference	ratio	Type
Elective penicillin skin testing and amoxicillin challenge: effect on outpatient antibiotic use, cost, and clinical outcomes	Macy	1998	236	14.4237	13.8466	0.577119	0.959988	All
	Macy	1998	236	6.93781	8.43259	-1.49477	1.21545	Specialist
	Macy	1998	236	7.48592	5.41402	2.07189	0.723228	Primary care
The Effect of Penicillin Allergy Testing on Future Health Care Utilization: A Matched Cohort Study	Macy et al.	2017	308	N/A	N/A	-59.3643	N/A	All

## Sheet: Hospital cost savings
Title	Authors	Year of Publication	Who is doing the test(s)?	What is the testing strategy?	N	Testing cost per patient					Any	SPT+DPC	SPT	SPT inpatient	DPC	ST+OC outpatient	ST+OC inpatient	OC non-allergy specialist	OC allergist			Cost net of Ab cost savings	ST+OC outpatient	ST+OC inpatient	OC non-allergy specialist	OC allergist	Notes	Cost net of OPD	ST+OC outpatient	ST+OC inpatient	OC non-allergy specialist	OC allergist	Notes	Cost net of OPD+ED	ST+OC outpatient	ST+OC inpatient	OC non-allergy specialist	OC allergist	Notes	Cost net of OPD+ED+Hospital days	ST+OC outpatient	ST+OC inpatient	OC non-allergy specialist	OC allergist	Notes
Direct Challenges to Penicillin-Based Antibiotics in the Inpatient Setting	Ramsey et al	2020	Allergist	1) Consultation with allergy clinic to dicuss prior reactions.2) patients with a history of a cutaneous-only reaction including nonspecific rash, itching, or urticaria or an unknown reaction history >20 years ago were offered a 3-step DC to amoxicillin. Patients with nonspecific rash <20 years ago or any reaction suggestive of angioedema and/or extracutaneous IgE-mediated symptoms underwent usual…		419.63	y		SPT+DPC	DPC	514.379	514.379	N/A		252.734	514.379	N/A	N/A	252.734				167.271			31.8252	Cost avoidance
Clinical and Economic Outcomes of Penicillin Skin Testing as an Antimicrobial Stewardship Initiative in a Community Health System	Jones et al	2019	Nurse with an infectious diesease pharmacist	Evalution by ID PharmaD for suitability. PST consists of a 3-step process. Step 1) Prick Test - This will be performed first on the patient, before proceeding to intradermal testing. Step 2) Intradermal Test - Only conduct this test if patient produced a negative result with the prick test in step 1. Step 3) (Optional) Oral Penicillin Challenge - Oral penicillin (e.g., amoxicillin 250 mg) challen…		238.292			SPT+DPC		238.292	238.292	N/A		N/A		N/A	N/A	N/A					338.695			Cost avoidance
The Effect of Penicillin Allergy Testing on Future Health Care Utilization: A Matched Cohort Study	Macy et al	2017	Unclear - assume allergist	Unclear		N/A					N/A	N/A	N/A		N/A	N/A	N/A	N/A	N/A										-59.3643				Includes the cost of testing (as an allergy consultation)			-808.058							-8811.03
Introduction of a Practice Guideline for Penicillin Skin Testing Improves the Appropriateness of Antibiotic Therapy	Forrest et al	2001	Allergist	See Fig 1		N/A					N/A	N/A	N/A		N/A	N/A	N/A	N/A	N/A					-39.25			34.883
